# Supplementary material for: Chemogenetics defines a short-chain fatty acid receptor gut–brain axis
Source: eLife. 2022 Mar 1;11:e73777. doi: 10.7554/eLife.73777 (PMC8887895; doi:10.7554/eLife.73777)
Supplement: Figure 3—source data 1. [file elife-73777-fig3-data1.xlsx]

## Sheet: 98996_1_figure_2234439_r1j0js
Baseline	C3	Baseline	C3	C
5	15	17	30
20	40	14	21
15	35	19	42
10	46	9	32
25	48	15	25
12	21	19	30
7	19
Baseline	MOMBA	Baseline	MOMBA	D
15	20	8	11
7	4	10	18
12	23	20	15
10	11
7	23
Baseline	1907	Baseline	1907	E
10	30	10	8
15	30	14	16
18	25	8	3
		15	12
